# Supplementary material for: Role of TRPC3 in Right Ventricular Dilatation under Chronic Intermittent Hypoxia in 129/SvEv Mice
Source: Int J Mol Sci. 2023 Jul 10;24(14):11284. doi: 10.3390/ijms241411284 (PMC10379021; doi:10.3390/ijms241411284)
Supplement: Supplementary file 1 [file ijms-24-11284-s001.zip]

Archive with 1 entries (1 files):
- ijms-2468448-supplementary.pdf
